# Supplementary material for: Enzymatic Synthesis of New Acetoacetate–Ursodeoxycholic Acid Hybrids as Potential Therapeutic Agents and Useful Synthetic Scaffolds as Well
Source: Molecules. 2024 Mar 15;29(6):1305. doi: 10.3390/molecules29061305 (PMC10975173; doi:10.3390/molecules29061305)
Supplement: Supplementary file 1 [file molecules-29-01305-s001.zip]

Archive with 1 entries (1 files):
- molecules-2893661-supplementary.pdf
